# Supplementary material for: A new species of Epeorus (Caucasiron) (Ephemeroptera, Heptageniidae) from Azerbaijan and Iran
Source: Zookeys. 2021 Nov 2;1068:13–26. doi: 10.3897/zookeys.1068.70717 (PMC8578148; doi:10.3897/zookeys.1068.70717)
Supplement: XML Treatment for Epeorus (Caucasiron) hyrcanicus [file zookeys.1068.70717-treatment1.xml]

<!DOCTYPE tp:taxon-treatment
  PUBLIC "-//TaxonX//DTD Taxonomic Treatment Publishing DTD v0 20100105//EN" "tax-treatment-NSO.dtd">
<tp:taxon-treatment xmlns:tp="http://www.plazi.org/taxpub"><tp:treatment-meta><kwd-group><label>Taxon classification</label><kwd><named-content xmlns:xlink="http://www.w3.org/1999/xlink" content-type="kingdom">Animalia</named-content></kwd><kwd><named-content xmlns:xlink="http://www.w3.org/1999/xlink" content-type="order">Ephemeroptera</named-content></kwd><kwd><named-content xmlns:xlink="http://www.w3.org/1999/xlink" content-type="family">Heptageniidae</named-content></kwd></kwd-group><mixed-citation publication-type="journal"><person-group><name><surname>Hrivniak</surname><given-names>Ľuboš</given-names></name><name><surname>Sroka</surname><given-names>Pavel</given-names></name><name><surname>Bojková</surname><given-names>Jindřiška</given-names></name><name><surname>Godunko</surname><given-names>Roman J.</given-names></name><name><surname>Manko</surname><given-names>Peter</given-names></name></person-group><article-title>A new species of <tp:taxon-name><tp:taxon-name-part taxon-name-part-type="genus" reg="Epeorus">Epeorus</tp:taxon-name-part> (<tp:taxon-name-part taxon-name-part-type="subgenus" reg="Caucasiron">Caucasiron</tp:taxon-name-part>)</tp:taxon-name> (<tp:taxon-name><tp:taxon-name-part taxon-name-part-type="order">Ephemeroptera</tp:taxon-name-part></tp:taxon-name>, <tp:taxon-name><tp:taxon-name-part taxon-name-part-type="family">Heptageniidae</tp:taxon-name-part></tp:taxon-name>) from Azerbaijan and Iran</article-title><source>Zookeys</source><day>02</day><month>11</month><year>2021</year><volume>1068</volume><fpage>13</fpage><lpage>26</lpage><pub-id pub-id-type="doi">10.3897/zookeys.1068.70717</pub-id></mixed-citation></tp:treatment-meta><tp:nomenclature><tp:taxon-name><object-id xmlns:xlink="http://www.w3.org/1999/xlink" content-type="arpha" xlink:type="simple">3CAFD9C5-F391-5B42-9029-14E2B529FA07</object-id><tp:taxon-name-part taxon-name-part-type="genus" reg="Epeorus">Epeorus</tp:taxon-name-part> (<tp:taxon-name-part taxon-name-part-type="subgenus" reg="Caucasiron">Caucasiron</tp:taxon-name-part>) <tp:taxon-name-part taxon-name-part-type="species" reg="hyrcanicus">hyrcanicus</tp:taxon-name-part><object-id xmlns:xlink="http://www.w3.org/1999/xlink" content-type="zoobank" xlink:type="simple">http://zoobank.org/070D9D7B-CDE6-42D2-A3EB-2B77665C3C55</object-id></tp:taxon-name><tp:taxon-authority>Hrivniak &amp; Sroka</tp:taxon-authority><tp:taxon-status xmlns:xlink="http://www.w3.org/1999/xlink" xlink:type="simple">sp. nov.</tp:taxon-status><xref ref-type="fig" rid="F4">Figures 4</xref><xref ref-type="fig" rid="F5">, 5</xref><tp:nomenclature-citation-list><tp:nomenclature-citation><tp:taxon-name>
                <tp:taxon-name-part taxon-name-part-type="genus" reg="Caucasiron">Caucasiron</tp:taxon-name-part>
              </tp:taxon-name><comment>sp. 3 of <xref ref-type="bibr" rid="B12">Hrivniak et al. 2020c</xref></comment></tp:nomenclature-citation></tp:nomenclature-citation-list></tp:nomenclature><tp:treatment-sec sec-type="notes" id="SECID0EOHAE"><title>Notes.</title><p><tp:taxon-name><tp:taxon-name-part taxon-name-part-type="genus" reg="Epeorus">Epeorus</tp:taxon-name-part> (<tp:taxon-name-part taxon-name-part-type="subgenus" reg="Caucasiron">Caucasiron</tp:taxon-name-part>) <tp:taxon-name-part taxon-name-part-type="species" reg="hyrcanicus">hyrcanicus</tp:taxon-name-part></tp:taxon-name> sp. nov. is attributed to the <tp:taxon-name><tp:taxon-name-part taxon-name-part-type="infraspecific-rank">subgenus</tp:taxon-name-part><tp:taxon-name-part taxon-name-part-type="subgenus" reg="Caucasiron">Caucasiron</tp:taxon-name-part></tp:taxon-name> within the genus <italic><tp:taxon-name><tp:taxon-name-part taxon-name-part-type="genus" reg="Epeorus">Epeorus</tp:taxon-name-part></tp:taxon-name></italic> s.l. based on the following larval morphological characters: i) projections on the costal rib of gill plates II–VII, ii) presence of medio-dorsally directed hair-like setae located on the anterior margin of the head (see <xref ref-type="bibr" rid="B15">Kluge 2015</xref> for a revision of the <tp:taxon-name><tp:taxon-name-part taxon-name-part-type="infraspecific-rank">subgenus</tp:taxon-name-part><tp:taxon-name-part taxon-name-part-type="subgenus" reg="Caucasiron">Caucasiron</tp:taxon-name-part></tp:taxon-name>).</p><fig id="F2" position="float" orientation="portrait"><object-id xmlns:xlink="http://www.w3.org/1999/xlink" content-type="doi" xlink:type="simple">10.3897/zookeys.1068.70717.figure2</object-id><object-id xmlns:xlink="http://www.w3.org/1999/xlink" content-type="arpha" xlink:type="simple">0B7D3CDC-F5D5-5ED4-9018-E88BF61D2C3C</object-id><label>Figure 2.</label><caption><p>Localities of <tp:taxon-name><tp:taxon-name-part taxon-name-part-type="genus" reg="Epeorus">Epeorus</tp:taxon-name-part> (<tp:taxon-name-part taxon-name-part-type="subgenus" reg="Caucasiron">Caucasiron</tp:taxon-name-part>) <tp:taxon-name-part taxon-name-part-type="species" reg="hyrcanicus">hyrcanicus</tp:taxon-name-part></tp:taxon-name> sp. nov. in Iran <bold>A</bold> unnamed brook near Sangdeh village (locality no. 12) <bold>B</bold> Shamrud River near Tushi village (locality no. 17).</p></caption><graphic xmlns:xlink="http://www.w3.org/1999/xlink" xlink:href="zookeys-1068-013-g002.jpg" position="float" orientation="portrait" xlink:type="simple" id="oo_606349.jpg"><uri content-type="original_file" xlink:type="simple">https://binary.pensoft.net/fig/606349</uri></graphic></fig></tp:treatment-sec><tp:treatment-sec sec-type="type material" id="SECID0E5JAE"><title>Type material.</title><p><bold><italic>Holotype</italic></bold>: female larva: Azerbaijan, Lənkəran Province, NW of Azaru village, unnamed brook (left tributary (<abbrev xmlns:xlink="http://www.w3.org/1999/xlink" xlink:title="left tributary" id="ABBRID0EJKAE" xlink:type="simple">LT</abbrev>) of Vasharu River); <named-content xmlns:xlink="http://www.w3.org/1999/xlink" content-type="dwc:verbatimCoordinates" xlink:type="simple"><named-content content-type="geo-json" specific-use="{&#34;type&#34;:&#34;Point&#34;,&#34;coordinates&#34;:[48.587039,38.587369]}" id="NCID0EQKAE" xlink:type="simple">38.5873689N, 48.5870392E</named-content></named-content> (locality AZE5/2018); 1028 m a.s.l.; Ľ. Hrivniak, M. Žiak leg., 21.9.2018. <bold><italic>Paratypes</italic></bold>: 5 larvae (2 barcoded and mounted on slide; labelled CFC1, CFC2): same data as holotype.</p><fig id="F3" position="float" orientation="portrait"><object-id xmlns:xlink="http://www.w3.org/1999/xlink" content-type="doi" xlink:type="simple">10.3897/zookeys.1068.70717.figure3</object-id><object-id xmlns:xlink="http://www.w3.org/1999/xlink" content-type="arpha" xlink:type="simple">208395A1-51AC-5B5C-97A3-BB9208A53CD1</object-id><label>Figure 3.</label><caption><p><abbrev xmlns:xlink="http://www.w3.org/1999/xlink" xlink:title="cytochrome oxidase subunit I" id="ABBRID0EALAE" xlink:type="simple">COI</abbrev> gene tree with the results from molecular species delimitation and larval morphology. Stars near nodes represent posterior probability 1. Delimitation of <tp:taxon-name><tp:taxon-name-part taxon-name-part-type="genus" reg="Epeorus">Epeorus</tp:taxon-name-part> (<tp:taxon-name-part taxon-name-part-type="subgenus" reg="Caucasiron">Caucasiron</tp:taxon-name-part>) <tp:taxon-name-part taxon-name-part-type="species" reg="hyrcanicus">hyrcanicus</tp:taxon-name-part></tp:taxon-name>, sp. nov. highlighted by dashed rectangle.</p></caption><graphic xmlns:xlink="http://www.w3.org/1999/xlink" xlink:href="zookeys-1068-013-g003.jpg" position="float" orientation="portrait" xlink:type="simple" id="oo_606350.jpg"><uri content-type="original_file" xlink:type="simple">https://binary.pensoft.net/fig/606350</uri></graphic></fig><p>1 larva (mounted on slide): Azerbaijan, Lənkəran Province, SW of Sim village, unnamed brook (tributary of Digo River); <named-content xmlns:xlink="http://www.w3.org/1999/xlink" content-type="dwc:verbatimCoordinates" xlink:type="simple"><named-content content-type="geo-json" specific-use="{&#34;type&#34;:&#34;Point&#34;,&#34;coordinates&#34;:[48.624308,38.482484]}" id="NCID0E3LAE" xlink:type="simple">38.4824842N, 48.6243081E</named-content></named-content> (locality AZE6/2018); 734 m a.s.l.; Ľ. Hrivniak, P. Manko leg., 21.9.2018.</p><p>4 larvae (one barcoded and mounted on slide; labelled N4): Iran: Gilan Province, NW of Sangdeh village, unnamed brook (<abbrev xmlns:xlink="http://www.w3.org/1999/xlink" xlink:title="left tributary" id="ABBRID0EDMAE" xlink:type="simple">LT</abbrev> of Shafa-rud River); <named-content xmlns:xlink="http://www.w3.org/1999/xlink" content-type="dwc:verbatimCoordinates" xlink:type="simple"><named-content content-type="geo-json" specific-use="{&#34;type&#34;:&#34;Point&#34;,&#34;coordinates&#34;:[48.755278,37.529444]}" id="NCID0EKMAE" xlink:type="simple">37.5294444N, 48.7552778 E</named-content></named-content> (locality no. 12); 1345 m a.s.l.; J. Bojková, T. Soldán, J. Imanpour Namin leg., 15.5.2016.</p><p>1 larva (barcoded; labelled N2): Iran, Gilan Province, S of Tushi village (S of Siahkal village), Shamrud River (RT of Sefid-rud River); <named-content xmlns:xlink="http://www.w3.org/1999/xlink" content-type="dwc:verbatimCoordinates" xlink:type="simple"><named-content content-type="geo-json" specific-use="{&#34;type&#34;:&#34;Point&#34;,&#34;coordinates&#34;:[49.898333,37.050000]}" id="NCID0EUMAE" xlink:type="simple">37.0500000N, 49.8983333E</named-content></named-content> (locality no. 17); 314 m a.s.l.; J. Bojková, T. Soldán, J. Imanpour Namin leg., 16.5.2016.</p></tp:treatment-sec><tp:treatment-sec sec-type="material" id="SECID0EZMAE"><title>Other material (damaged larvae).</title><p>4 larvae (2 barcoded and mounted on slide; labelled CFC4, CFC3): same data as holotype.</p><p>1 larva (barcoded; labelled N3): Iran, Gilan Province, W Chelvand village (S of Lavandvil village), Chelavand River (about 2.5 km from its mouth); <named-content xmlns:xlink="http://www.w3.org/1999/xlink" content-type="dwc:verbatimCoordinates" xlink:type="simple"><named-content content-type="geo-json" specific-use="{&#34;type&#34;:&#34;Point&#34;,&#34;coordinates&#34;:[48.859722,38.288889]}" id="NCID0EDNAE" xlink:type="simple">38.2888889N, 48.8597222E</named-content></named-content> (locality no. 27); -4 m a.s.l.; J. Bojková, T. Soldán, J. Imanpour Namin leg., 19.5.2016.</p></tp:treatment-sec><tp:treatment-sec sec-type="etymology" id="SECID0EINAE"><title>Etymology.</title><p>The name refers to the distribution of the species in the Hyrcanian forest.</p></tp:treatment-sec><tp:treatment-sec sec-type="distribution" id="SECID0ENNAE"><title>Distribution and habitat preferences of larvae.</title><p>The species is distributed in northwestern Iran and southeastern Azerbaijan (Fig. <xref ref-type="fig" rid="F1">1</xref>) at -4 to 1345 m a.s.l. Larvae were found in streams and rivers flowing to the Caspian Sea in the humid forested slopes of western Alborz. They likely inhabit only cold and clear streams and rivers with stony bed substrate and turbulent flow. The species was not found in urban and agricultural areas in this region where many localities were investigated. Larvae were not abundant in either locality and co-occurred with the more abundant <tp:taxon-name><tp:taxon-name-part taxon-name-part-type="genus" reg="Epeorus">E.</tp:taxon-name-part> (<tp:taxon-name-part taxon-name-part-type="subgenus" reg="Caucasiron">C.</tp:taxon-name-part>) <tp:taxon-name-part taxon-name-part-type="species" reg="znojkoi">znojkoi</tp:taxon-name-part></tp:taxon-name>.</p></tp:treatment-sec><tp:treatment-sec sec-type="description" id="SECID0EFOAE"><title>Description of larva.</title><p>General coloration of larvae yellowish-brown, with dark brown to reddish maculation. Body length of male mature larva 8.25 mm (<italic>n</italic> = 1); cerci broken. Body length of female mature larvae unknown.</p><p><bold>Head.</bold> Shape oval to trapezoidal (Fig. <xref ref-type="fig" rid="F4">4D, E</xref>). Anterior margin with shallow concavity medially. Head dimensions: length 2.20 mm, width 3.04 mm (male); dimensions of female mature larva unknown. Head width/length ratio 1.36–1.41 (male), 1.40–1.44 (female). Coloration pattern as in Figure <xref ref-type="fig" rid="F4">4D, E</xref>. Dorsal surface of head covered with fine hair-like setae and sparsely distributed stick-like setae. Sparse longer hair-like setae located posteriorly to eyes.</p><fig id="F4" position="float" orientation="portrait"><object-id xmlns:xlink="http://www.w3.org/1999/xlink" content-type="doi" xlink:type="simple">10.3897/zookeys.1068.70717.figure4</object-id><object-id xmlns:xlink="http://www.w3.org/1999/xlink" content-type="arpha" xlink:type="simple">5C6AA532-4067-58D3-9CF3-F3E5B69E4E36</object-id><label>Figure 4.</label><caption><p><tp:taxon-name><tp:taxon-name-part taxon-name-part-type="genus" reg="Epeorus">Epeorus</tp:taxon-name-part> (<tp:taxon-name-part taxon-name-part-type="subgenus" reg="Caucasiron">Caucasiron</tp:taxon-name-part>) <tp:taxon-name-part taxon-name-part-type="species" reg="hyrcanicus">hyrcanicus</tp:taxon-name-part></tp:taxon-name>, sp. nov., larva <bold>A</bold> habitus in dorsal view <bold>B</bold> habitus in ventral view <bold>C</bold> habitus in lateral view <bold>D</bold> head of male in dorsal view <bold>E</bold> head of female in dorsal view <bold>F, G</bold> middle leg in dorsal view <bold>H, I</bold> abdominal terga <bold>J, K</bold> gills VII (in natural position from ventral view) <bold>L–O</bold> abdominal sterna II–VI (arrow points on medio-lateral maculae).</p></caption><graphic xmlns:xlink="http://www.w3.org/1999/xlink" xlink:href="zookeys-1068-013-g004.jpg" position="float" orientation="portrait" xlink:type="simple" id="oo_606351.jpg"><uri content-type="original_file" xlink:type="simple">https://binary.pensoft.net/fig/606351</uri></graphic></fig><p><bold>Mouthparts.</bold> Labrum (Fig. <xref ref-type="fig" rid="F5">5A</xref>) widened anteriorly, with anterior margin slightly rounded (in dorsal view). Lateral angles rounded (shape of labrum may vary among specimens). Dorsal surface (Fig. <xref ref-type="fig" rid="F5">5A</xref>, right half) sparsely covered with setae of different size; four longer bristle-like setae located antero-medially and two antero-laterally. Epipharynx with longer, slightly plumose bristles situated along lateral to anterior margin (Fig. <xref ref-type="fig" rid="F5">5A</xref>, left half; range of setation figured as large black dots), and cluster of fine, hair-like setae medially (not figured). Posterior margin of labrum irregularly concave; group of 11–13 setae of various sizes located on ventral surface close to posterior margin. Outer incisors of both mandibles (Fig. <xref ref-type="fig" rid="F5">5B, C</xref>) with three apical teeth; outer tooth blunt in both mandibles. Inner incisor of left mandible with three apical teeth (Fig. <xref ref-type="fig" rid="F5">5B</xref>), right inner incisor bifurcated (Fig. <xref ref-type="fig" rid="F5">5C</xref>).</p><fig id="F5" position="float" orientation="portrait"><object-id xmlns:xlink="http://www.w3.org/1999/xlink" content-type="doi" xlink:type="simple">10.3897/zookeys.1068.70717.figure5</object-id><object-id xmlns:xlink="http://www.w3.org/1999/xlink" content-type="arpha" xlink:type="simple">BB2BF7C0-7119-5279-8B01-1EF58FAA6BEA</object-id><label>Figure 5.</label><caption><p><tp:taxon-name><tp:taxon-name-part taxon-name-part-type="genus" reg="Epeorus">Epeorus</tp:taxon-name-part> (<tp:taxon-name-part taxon-name-part-type="subgenus" reg="Caucasiron">Caucasiron</tp:taxon-name-part>) <tp:taxon-name-part taxon-name-part-type="species" reg="hyrcanicus">hyrcanicus</tp:taxon-name-part></tp:taxon-name>, sp. nov., larva <bold>A</bold> labrum (left half in ventral view, right half in dorsal view) <bold>B</bold> incisors of left mandible <bold>C</bold> incisors of right mandible <bold>D</bold> setae on dorsal surface of femora <bold>E</bold> surface and posterior margin of abdominal tergum VII <bold>F</bold> gill I <bold>G</bold> gill III <bold>H</bold> gill VII (flattened on slide) <bold>I–K</bold> gill VII (in natural position from ventral view) <bold>L, M</bold> abdominal segments VIII–X in lateral view (arrow points on postero-lateral projection) <bold>N</bold> sternum IX of female.</p></caption><graphic xmlns:xlink="http://www.w3.org/1999/xlink" xlink:href="zookeys-1068-013-g005.jpg" position="float" orientation="portrait" xlink:type="simple" id="oo_606352.jpg"><uri content-type="original_file" xlink:type="simple">https://binary.pensoft.net/fig/606352</uri></graphic></fig><p><bold><italic>Thorax</italic>.</bold> Pronotum anteriorly narrowed, lateral edges nearly straight. Metanotum with slight postero-medial projection. Dorsal surface covered with fine, hair-like setae (as on abdominal terga and head); sparse longer hair-like setae along pro-, meso- and metanotal suture.</p><p><bold><italic>Legs</italic>.</bold> Colour pattern of femora as in Figure <xref ref-type="fig" rid="F4">4F, G</xref>. Femora with medial hypodermal spot; often distally blurred (Fig. <xref ref-type="fig" rid="F4">4F</xref>) or poorly expressed (Fig. <xref ref-type="fig" rid="F4">4G</xref>). Patella-tibial suture darkened; tarsi proximally and distally darkened. Coxal projections of fore- and hind legs pointed or bluntly pointed; in middle legs blunt. Spatulate setae on dorsal surface of femora short, sporadically elongated (Fig. <xref ref-type="fig" rid="F5">5D</xref>). Tarsal claws with 3–4 denticles.</p><p><bold><italic>Abdominal terga</italic>.</bold> Colour pattern of abdominal terga (Fig. <xref ref-type="fig" rid="F4">4A, H–I</xref>) consisting of transversal stripe along anterior margin of terga I–IX (X), medially extending, forming rectangular or triangular macula on terga II–IV (sometimes blurred), triangular macula on terga V–VII, and triangular or rectangular macula on terga VIII–IX (X). Lateral margins with oblique maculae on terga I–VIII (IX). Denticles on posterior margin of terga relatively dense, of various sizes, pointed and sometimes curved (Fig. <xref ref-type="fig" rid="F5">5E</xref>). Surface of terga covered with hair-like setae and sparsely with stick-like setae. Tergum X with short or without postero-lateral projections (Fig. <xref ref-type="fig" rid="F5">5L, M</xref>; arrow). Medial longitudinal row of hair-like setae along abdominal terga present.</p><p><bold><italic>Abdominal sterna</italic>.</bold> Yellowish, with dark brown to blackish pattern. Sterna II–VI with a pair of oblique stripes (medio-anterior sigilla) and a pair of stripe-like (or elongated triangular) medio-lateral maculae joined to medio-anterior sigilla (Fig. <xref ref-type="fig" rid="F4">4L–N</xref>; arrows). Intensity of colouration varies among individuals; stripe-like (or elongated triangular) medio-lateral stripes sometimes poorly developed (Fig. <xref ref-type="fig" rid="F4">4O</xref>). Nerve ganglia darkened. Sternum IX with V-shaped medial emargination; surface covered by irregularly distributed hair-like setae (Fig. <xref ref-type="fig" rid="F5">5N</xref>).</p><p><bold><italic>Gills</italic>.</bold> Dorsal surface of gill plates I yellowish; of gill plates II–VII yellowish on anterior half, brownish to reddish on posterior half. Ventral margin of all gill plates yellowish to greyish. Projection of gill plates III poorly developed (Fig. <xref ref-type="fig" rid="F5">5G</xref>; arrow). Gill plates VII relatively wide (in natural position of ventral view; Fig. <xref ref-type="fig" rid="F4">4J, K</xref>; <xref ref-type="fig" rid="F5">5H–K</xref>).</p><p><bold><italic><tp:taxon-name><tp:taxon-name-part taxon-name-part-type="genus" reg="Cerci">Cerci</tp:taxon-name-part></tp:taxon-name></italic>.</bold> Yellowish brown, basally darkened.</p></tp:treatment-sec><tp:treatment-sec sec-type="Subimago, imago and eggs" id="SECID0EWVAE"><title>Subimago, imago and eggs.</title><p>Unknown.</p></tp:treatment-sec><tp:treatment-sec sec-type="Morphological diagnostics of larvae" id="SECID0E2VAE"><title>Morphological diagnostics of larvae.</title><p>The main larval diagnostic characters of <tp:taxon-name><tp:taxon-name-part taxon-name-part-type="genus" reg="Epeorus">E.</tp:taxon-name-part> (<tp:taxon-name-part taxon-name-part-type="subgenus" reg="Caucasiron">C.</tp:taxon-name-part>) <tp:taxon-name-part taxon-name-part-type="species" reg="hyrcanicus">hyrcanicus</tp:taxon-name-part></tp:taxon-name> sp. nov. are as follows: (i) abdominal sterna II–VI with pair of oblique stripes (Fig. <xref ref-type="fig" rid="F4">4L–O</xref>) and stripe-like (or elongated triangular) medio-lateral maculae (Fig. <xref ref-type="fig" rid="F4">4L–N</xref>; arrows), (ii) terga V–VII with triangular medial maculae (Fig. <xref ref-type="fig" rid="F4">4H, I</xref>), iii) femora with medial hypodermal spot, sporadically absent, reduced, or distally blurred (Fig. <xref ref-type="fig" rid="F4">4F, G</xref>), (vi) fine hair-like setae on surface of abdominal terga (Fig. <xref ref-type="fig" rid="F5">5E</xref>), (v) poorly developed projection on gill plates III (Fig. <xref ref-type="fig" rid="F5">5G</xref>; arrow), and (vi) relatively wide shape of gill plates VII (in natural position from ventral view; Fig. <xref ref-type="fig" rid="F4">4J, K</xref>; <xref ref-type="fig" rid="F5">5H–K</xref>).</p></tp:treatment-sec><tp:treatment-sec sec-type="Results from molecular species delimitation" id="SECID0EPXAE"><title>Results from molecular species delimitation.</title><p>The <abbrev xmlns:xlink="http://www.w3.org/1999/xlink" xlink:title="General Mixed Yule Coalescent model" id="ABBRID0EVXAE" xlink:type="simple">GMYC</abbrev> species delimitation model applied to <abbrev xmlns:xlink="http://www.w3.org/1999/xlink" xlink:title="cytochrome oxidase subunit I" id="ABBRID0EZXAE" xlink:type="simple">COI</abbrev> gene tree provided significantly better fit for a speciation branching than null model suggesting uniform coalescent branching across the entire tree (likelihood ratio test = 6.258895e-07***). The <abbrev xmlns:xlink="http://www.w3.org/1999/xlink" xlink:title="General Mixed Yule Coalescent model" id="ABBRID0E4XAE" xlink:type="simple">GMYC</abbrev> estimated 16 species (CI = 11–18) consisting of 15 ML clusters and one singleton (<tp:taxon-name><tp:taxon-name-part taxon-name-part-type="genus" reg="Epeorus">E.</tp:taxon-name-part> (<tp:taxon-name-part taxon-name-part-type="subgenus" reg="Caucasiron">C.</tp:taxon-name-part>) <tp:taxon-name-part taxon-name-part-type="species" reg="insularis">insularis</tp:taxon-name-part></tp:taxon-name>). Morphologically defined <tp:taxon-name><tp:taxon-name-part taxon-name-part-type="genus" reg="Epeorus">E.</tp:taxon-name-part> (<tp:taxon-name-part taxon-name-part-type="subgenus" reg="Caucasiron">C.</tp:taxon-name-part>) <tp:taxon-name-part taxon-name-part-type="species" reg="hyrcanicus">hyrcanicus</tp:taxon-name-part></tp:taxon-name> sp. nov. was delimited as a distinct species based on both <abbrev xmlns:xlink="http://www.w3.org/1999/xlink" xlink:title="General Mixed Yule Coalescent model" id="ABBRID0E4YAE" xlink:type="simple">GMYC</abbrev> and <abbrev xmlns:xlink="http://www.w3.org/1999/xlink" xlink:title="Automatic Barcode Gap Discovery" id="ABBRID0EBZAE" xlink:type="simple">ABGD</abbrev> species molecular delimitation analyses. All species clusters were highly supported (PP = 1; Fig. <xref ref-type="fig" rid="F3">3</xref>).</p><p>The intraspecific pairwise genetic distances between specimens of <tp:taxon-name><tp:taxon-name-part taxon-name-part-type="genus" reg="Epeorus">E.</tp:taxon-name-part> (<tp:taxon-name-part taxon-name-part-type="subgenus" reg="Caucasiron">C.</tp:taxon-name-part>) <tp:taxon-name-part taxon-name-part-type="species" reg="hyrcanicus">hyrcanicus</tp:taxon-name-part></tp:taxon-name> sp. nov. reached up to 1.75%. The minimum (and mean) interspecific distances between <tp:taxon-name><tp:taxon-name-part taxon-name-part-type="genus" reg="Epeorus">E.</tp:taxon-name-part> (<tp:taxon-name-part taxon-name-part-type="subgenus" reg="Caucasiron">C.</tp:taxon-name-part>) <tp:taxon-name-part taxon-name-part-type="species" reg="hyrcanicus">hyrcanicus</tp:taxon-name-part></tp:taxon-name> sp. nov. and other <italic><tp:taxon-name><tp:taxon-name-part taxon-name-part-type="genus" reg="Caucasiron">Caucasiron</tp:taxon-name-part></tp:taxon-name></italic> species ranged between 8.11% (8.84%; <tp:taxon-name><tp:taxon-name-part taxon-name-part-type="genus" reg="Epeorus">E.</tp:taxon-name-part> (<tp:taxon-name-part taxon-name-part-type="subgenus" reg="Caucasiron">C.</tp:taxon-name-part>) <tp:taxon-name-part taxon-name-part-type="species" reg="nigripilosus">nigripilosus</tp:taxon-name-part></tp:taxon-name>) and 15.52% (15.88%; <tp:taxon-name><tp:taxon-name-part taxon-name-part-type="genus" reg="Epeorus">E.</tp:taxon-name-part> (<tp:taxon-name-part taxon-name-part-type="subgenus" reg="Caucasiron">C.</tp:taxon-name-part>) <tp:taxon-name-part taxon-name-part-type="species" reg="alpestris">alpestris</tp:taxon-name-part></tp:taxon-name>).</p></tp:treatment-sec><tp:treatment-sec sec-type="Morphological affinities" id="SECID0EK2AE"><title>Morphological affinities.</title><p>Although the combination of larval morphological diagnostic characters listed above clearly determine <tp:taxon-name><tp:taxon-name-part taxon-name-part-type="genus" reg="Epeorus">E.</tp:taxon-name-part> (<tp:taxon-name-part taxon-name-part-type="subgenus" reg="Caucasiron">C.</tp:taxon-name-part>) <tp:taxon-name-part taxon-name-part-type="species" reg="hyrcanicus">hyrcanicus</tp:taxon-name-part></tp:taxon-name> sp. nov. from all <italic><tp:taxon-name><tp:taxon-name-part taxon-name-part-type="genus" reg="Caucasiron">Caucasiron</tp:taxon-name-part></tp:taxon-name></italic> species known so far, some of the species distributed in the Caucasus and adjacent areas possess nearly identical states of some characters. Distinguishing of <tp:taxon-name><tp:taxon-name-part taxon-name-part-type="genus" reg="Epeorus">E.</tp:taxon-name-part> (<tp:taxon-name-part taxon-name-part-type="subgenus" reg="Caucasiron">C.</tp:taxon-name-part>) <tp:taxon-name-part taxon-name-part-type="species" reg="hyrcanicus">hyrcanicus</tp:taxon-name-part></tp:taxon-name> sp. nov. from these species is described in detail below.</p><p>Coloration pattern of abdominal sterna II–VI makes <tp:taxon-name><tp:taxon-name-part taxon-name-part-type="genus" reg="Epeorus">E.</tp:taxon-name-part> (<tp:taxon-name-part taxon-name-part-type="subgenus" reg="Caucasiron">C.</tp:taxon-name-part>) <tp:taxon-name-part taxon-name-part-type="species" reg="hyrcanicus">hyrcanicus</tp:taxon-name-part></tp:taxon-name> sp. nov. the most similar to <tp:taxon-name><tp:taxon-name-part taxon-name-part-type="genus" reg="Epeorus">E.</tp:taxon-name-part> (<tp:taxon-name-part taxon-name-part-type="subgenus" reg="Caucasiron">C.</tp:taxon-name-part>) <tp:taxon-name-part taxon-name-part-type="species" reg="caucasicus">caucasicus</tp:taxon-name-part></tp:taxon-name> (widely distributed in the Caucasus), <tp:taxon-name><tp:taxon-name-part taxon-name-part-type="genus" reg="Epeorus">E.</tp:taxon-name-part> (<tp:taxon-name-part taxon-name-part-type="subgenus" reg="Caucasiron">C.</tp:taxon-name-part>) <tp:taxon-name-part taxon-name-part-type="species" reg="iranicus">iranicus</tp:taxon-name-part></tp:taxon-name> (distributed in Alborz Mountains), and <tp:taxon-name><tp:taxon-name-part taxon-name-part-type="genus" reg="Epeorus">E.</tp:taxon-name-part> (<tp:taxon-name-part taxon-name-part-type="subgenus" reg="Caucasiron">C.</tp:taxon-name-part>) <tp:taxon-name-part taxon-name-part-type="species" reg="zagrosicus">zagrosicus</tp:taxon-name-part></tp:taxon-name> (distributed in Zagros Mountains). The pattern of all these species consists of a pair of oblique stripes (medio-anterior sigilla). <tp:taxon-name><tp:taxon-name-part taxon-name-part-type="genus" reg="Epeorus">E.</tp:taxon-name-part> (<tp:taxon-name-part taxon-name-part-type="subgenus" reg="Caucasiron">C.</tp:taxon-name-part>) <tp:taxon-name-part taxon-name-part-type="species" reg="hyrcanicus">hyrcanicus</tp:taxon-name-part></tp:taxon-name> sp. nov. usually exhibits oblique stripes together with a pair of stripe-like (or elongated triangular) medio-lateral maculae (Fig. <xref ref-type="fig" rid="F4">4L–N</xref>; arrows), in contrast to <tp:taxon-name><tp:taxon-name-part taxon-name-part-type="genus" reg="Epeorus">E.</tp:taxon-name-part> (<tp:taxon-name-part taxon-name-part-type="subgenus" reg="Caucasiron">C.</tp:taxon-name-part>) <tp:taxon-name-part taxon-name-part-type="species" reg="caucasicus">caucasicus</tp:taxon-name-part></tp:taxon-name> and <tp:taxon-name><tp:taxon-name-part taxon-name-part-type="genus" reg="Epeorus">E.</tp:taxon-name-part> (<tp:taxon-name-part taxon-name-part-type="subgenus" reg="Caucasiron">C.</tp:taxon-name-part>) <tp:taxon-name-part taxon-name-part-type="species" reg="iranicus">iranicus</tp:taxon-name-part></tp:taxon-name> without such maculation (<xref ref-type="bibr" rid="B10">Hrivniak et al. 2020a</xref>: figs 4J, 22I, J).</p><p>Weakly pigmented specimens of <tp:taxon-name><tp:taxon-name-part taxon-name-part-type="genus" reg="Epeorus">E.</tp:taxon-name-part> (<tp:taxon-name-part taxon-name-part-type="subgenus" reg="Caucasiron">C.</tp:taxon-name-part>) <tp:taxon-name-part taxon-name-part-type="species" reg="hyrcanicus">hyrcanicus</tp:taxon-name-part></tp:taxon-name> sp. nov., i.e. without distinctly pigmented medio-lateral maculae on abdominal sterna II–VI (Fig. <xref ref-type="fig" rid="F4">4O</xref>) possess the same coloration pattern as in <tp:taxon-name><tp:taxon-name-part taxon-name-part-type="genus" reg="Epeorus">E.</tp:taxon-name-part> (<tp:taxon-name-part taxon-name-part-type="subgenus" reg="Caucasiron">C.</tp:taxon-name-part>) <tp:taxon-name-part taxon-name-part-type="species" reg="caucasicus">caucasicus</tp:taxon-name-part></tp:taxon-name> and <tp:taxon-name><tp:taxon-name-part taxon-name-part-type="genus" reg="Epeorus">E.</tp:taxon-name-part> (<tp:taxon-name-part taxon-name-part-type="subgenus" reg="Caucasiron">C.</tp:taxon-name-part>) <tp:taxon-name-part taxon-name-part-type="species" reg="iranicus">iranicus</tp:taxon-name-part></tp:taxon-name>. Such specimens are identifiable by the triangular shape of medial maculae on abdominal terga V–VII (Fig. <xref ref-type="fig" rid="F4">4H, I</xref>). In contrast to <tp:taxon-name><tp:taxon-name-part taxon-name-part-type="genus" reg="Epeorus">E.</tp:taxon-name-part> (<tp:taxon-name-part taxon-name-part-type="subgenus" reg="Caucasiron">C.</tp:taxon-name-part>) <tp:taxon-name-part taxon-name-part-type="species" reg="hyrcanicus">hyrcanicus</tp:taxon-name-part></tp:taxon-name> sp. nov., <tp:taxon-name><tp:taxon-name-part taxon-name-part-type="genus" reg="Epeorus">E.</tp:taxon-name-part> (<tp:taxon-name-part taxon-name-part-type="subgenus" reg="Caucasiron">C.</tp:taxon-name-part>) <tp:taxon-name-part taxon-name-part-type="species" reg="caucasicus">caucasicus</tp:taxon-name-part></tp:taxon-name> bears crown-like medial maculae on terga V–VII (<xref ref-type="bibr" rid="B10">Hrivniak et al. 2020a</xref>: fig. 4I), and <tp:taxon-name><tp:taxon-name-part taxon-name-part-type="genus" reg="Epeorus">E.</tp:taxon-name-part> (<tp:taxon-name-part taxon-name-part-type="subgenus" reg="Caucasiron">C.</tp:taxon-name-part>) <tp:taxon-name-part taxon-name-part-type="species" reg="iranicus">iranicus</tp:taxon-name-part></tp:taxon-name> stripe-like medial maculae with distinct antero-lateral stripes (<xref ref-type="bibr" rid="B10">Hrivniak et al. 2020a</xref>: fig. 22G).</p><p>The oblique stripes on abdominal sterna II–VI in <tp:taxon-name><tp:taxon-name-part taxon-name-part-type="genus" reg="Epeorus">E.</tp:taxon-name-part> (<tp:taxon-name-part taxon-name-part-type="subgenus" reg="Caucasiron">C.</tp:taxon-name-part>) <tp:taxon-name-part taxon-name-part-type="species" reg="zagrosicus">zagrosicus</tp:taxon-name-part></tp:taxon-name> are anteriorly widened (<xref ref-type="bibr" rid="B10">Hrivniak et al. 2020a</xref>: fig. 46I). This feature separates this species from <tp:taxon-name><tp:taxon-name-part taxon-name-part-type="genus" reg="Epeorus">E.</tp:taxon-name-part> (<tp:taxon-name-part taxon-name-part-type="subgenus" reg="Caucasiron">C.</tp:taxon-name-part>) <tp:taxon-name-part taxon-name-part-type="species" reg="hyrcanicus">hyrcanicus</tp:taxon-name-part></tp:taxon-name> sp. nov.</p><p>In <tp:taxon-name><tp:taxon-name-part taxon-name-part-type="genus" reg="Epeorus">E.</tp:taxon-name-part> (<tp:taxon-name-part taxon-name-part-type="subgenus" reg="Caucasiron">C.</tp:taxon-name-part>) <tp:taxon-name-part taxon-name-part-type="species" reg="hyrcanicus">hyrcanicus</tp:taxon-name-part></tp:taxon-name> sp. nov., the coloration pattern of abdominal terga V–VII, legs, and shape of gill plates VII (in natural position from ventral view) is similar to <tp:taxon-name><tp:taxon-name-part taxon-name-part-type="genus" reg="Epeorus">E.</tp:taxon-name-part> (<tp:taxon-name-part taxon-name-part-type="subgenus" reg="Caucasiron">C.</tp:taxon-name-part>) <tp:taxon-name-part taxon-name-part-type="species" reg="shargi">shargi</tp:taxon-name-part></tp:taxon-name> (distributed in the eastern Alborz Mountains) (<xref ref-type="bibr" rid="B10">Hrivniak et al. 2020a</xref>: fig. 43). From this species, <tp:taxon-name><tp:taxon-name-part taxon-name-part-type="genus" reg="Epeorus">E.</tp:taxon-name-part> (<tp:taxon-name-part taxon-name-part-type="subgenus" reg="Caucasiron">C.</tp:taxon-name-part>) <tp:taxon-name-part taxon-name-part-type="species" reg="hyrcanicus">hyrcanicus</tp:taxon-name-part></tp:taxon-name> can be distinguished by the presence of the coloration pattern on abdominal sterna II–VI (Fig. <xref ref-type="fig" rid="F4">4L–O</xref>), in contrast to <tp:taxon-name><tp:taxon-name-part taxon-name-part-type="genus" reg="Epeorus">E.</tp:taxon-name-part> (<tp:taxon-name-part taxon-name-part-type="subgenus" reg="Caucasiron">C.</tp:taxon-name-part>) <tp:taxon-name-part taxon-name-part-type="species" reg="shargi">shargi</tp:taxon-name-part></tp:taxon-name>, where the pattern is missing (<xref ref-type="bibr" rid="B10">Hrivniak et al. 2020a</xref>: fig. 43L). The poorly developed projection on gill plates III in <tp:taxon-name><tp:taxon-name-part taxon-name-part-type="genus" reg="Epeorus">E.</tp:taxon-name-part> (<tp:taxon-name-part taxon-name-part-type="subgenus" reg="Caucasiron">C.</tp:taxon-name-part>) <tp:taxon-name-part taxon-name-part-type="species" reg="hyrcanicus">hyrcanicus</tp:taxon-name-part></tp:taxon-name> sp. nov. (Fig. <xref ref-type="fig" rid="F5">5G</xref>; arrow) also differs from <tp:taxon-name><tp:taxon-name-part taxon-name-part-type="genus" reg="Epeorus">E.</tp:taxon-name-part> (<tp:taxon-name-part taxon-name-part-type="subgenus" reg="Caucasiron">C.</tp:taxon-name-part>) <tp:taxon-name-part taxon-name-part-type="species" reg="shargi">shargi</tp:taxon-name-part></tp:taxon-name> with well-developed projection (<xref ref-type="bibr" rid="B10">Hrivniak et al. 2020a</xref>: figs 44G). Additionally, <tp:taxon-name><tp:taxon-name-part taxon-name-part-type="genus" reg="Epeorus">E.</tp:taxon-name-part> (<tp:taxon-name-part taxon-name-part-type="subgenus" reg="Caucasiron">C.</tp:taxon-name-part>) <tp:taxon-name-part taxon-name-part-type="species" reg="hyrcanicus">hyrcanicus</tp:taxon-name-part></tp:taxon-name> usually bears short postero-lateral projection on tergum X (Fig. <xref ref-type="fig" rid="F5">5M</xref>; arrow), in contrast to <tp:taxon-name><tp:taxon-name-part taxon-name-part-type="genus" reg="Epeorus">E.</tp:taxon-name-part> (<tp:taxon-name-part taxon-name-part-type="subgenus" reg="Caucasiron">C.</tp:taxon-name-part>) <tp:taxon-name-part taxon-name-part-type="species" reg="shargi">shargi</tp:taxon-name-part></tp:taxon-name> without such projection (<xref ref-type="bibr" rid="B10">Hrivniak et al. 2020a</xref>: fig. 44J).</p><p>Well-defined triangular medial maculae on abdominal terga V–VII are characteristic also for <tp:taxon-name><tp:taxon-name-part taxon-name-part-type="genus" reg="Epeorus">E.</tp:taxon-name-part> (<tp:taxon-name-part taxon-name-part-type="subgenus" reg="Caucasiron">C.</tp:taxon-name-part>) <tp:taxon-name-part taxon-name-part-type="species" reg="soldani">soldani</tp:taxon-name-part></tp:taxon-name> (distributed in the western and central Greater Caucasus Mountains). <tp:taxon-name><tp:taxon-name-part taxon-name-part-type="genus" reg="Epeorus">Epeorus</tp:taxon-name-part> (<tp:taxon-name-part taxon-name-part-type="subgenus" reg="Caucasiron">C.</tp:taxon-name-part>) <tp:taxon-name-part taxon-name-part-type="species" reg="hyrcanicus">hyrcanicus</tp:taxon-name-part></tp:taxon-name> sp. nov. can be separated from <tp:taxon-name><tp:taxon-name-part taxon-name-part-type="genus" reg="Epeorus">E.</tp:taxon-name-part> (<tp:taxon-name-part taxon-name-part-type="subgenus" reg="Caucasiron">C.</tp:taxon-name-part>) <tp:taxon-name-part taxon-name-part-type="species" reg="soldani">soldani</tp:taxon-name-part></tp:taxon-name> by hair-like setae on abdominal terga (Fig. <xref ref-type="fig" rid="F5">5E</xref>), in contrast to the wide setae in <tp:taxon-name><tp:taxon-name-part taxon-name-part-type="genus" reg="Epeorus">E.</tp:taxon-name-part> (<tp:taxon-name-part taxon-name-part-type="subgenus" reg="Caucasiron">C.</tp:taxon-name-part>) <tp:taxon-name-part taxon-name-part-type="species" reg="soldani">soldani</tp:taxon-name-part></tp:taxon-name> (<xref ref-type="bibr" rid="B10">Hrivniak et al. 2020a</xref>: fig. 20E). Additionally, the gill plates VII (in natural position from ventral view) are wider in <tp:taxon-name><tp:taxon-name-part taxon-name-part-type="genus" reg="Epeorus">E.</tp:taxon-name-part> (<tp:taxon-name-part taxon-name-part-type="subgenus" reg="Caucasiron">C.</tp:taxon-name-part>) <tp:taxon-name-part taxon-name-part-type="species" reg="hyrcanicus">hyrcanicus</tp:taxon-name-part></tp:taxon-name> sp. nov., in contrast to <tp:taxon-name><tp:taxon-name-part taxon-name-part-type="genus" reg="Epeorus">E.</tp:taxon-name-part> (<tp:taxon-name-part taxon-name-part-type="subgenus" reg="Caucasiron">C.</tp:taxon-name-part>) <tp:taxon-name-part taxon-name-part-type="species" reg="soldani">soldani</tp:taxon-name-part></tp:taxon-name> with narrow shape (<xref ref-type="bibr" rid="B10">Hrivniak et al. 2020a</xref>: fig 19L), and the projection on gill plates III is poorly developed in <tp:taxon-name><tp:taxon-name-part taxon-name-part-type="genus" reg="Epeorus">E.</tp:taxon-name-part> (<tp:taxon-name-part taxon-name-part-type="subgenus" reg="Caucasiron">C.</tp:taxon-name-part>) <tp:taxon-name-part taxon-name-part-type="species" reg="hyrcanicus">hyrcanicus</tp:taxon-name-part></tp:taxon-name> sp. nov., in contrast to <tp:taxon-name><tp:taxon-name-part taxon-name-part-type="genus" reg="Epeorus">E.</tp:taxon-name-part> (<tp:taxon-name-part taxon-name-part-type="subgenus" reg="Caucasiron">C.</tp:taxon-name-part>) <tp:taxon-name-part taxon-name-part-type="species" reg="soldani">soldani</tp:taxon-name-part></tp:taxon-name> with well-developed projection (<xref ref-type="bibr" rid="B10">Hrivniak et al. 2020a</xref>: fig. 20G).</p></tp:treatment-sec><tp:treatment-sec><!--Section generated to contain objects referenced in tp:taxon-treatment.--><fig id="F1" position="float" orientation="portrait"><object-id xmlns:xlink="http://www.w3.org/1999/xlink" content-type="doi" xlink:type="simple">10.3897/zookeys.1068.70717.figure1</object-id><object-id xmlns:xlink="http://www.w3.org/1999/xlink" content-type="arpha" xlink:type="simple">0F0C54AB-B62F-595D-840D-F6058B9FE4E0</object-id><label>Figure 1.</label><caption><p>Location of study area (left corner), overall sampling (right corner), and distribution of <tp:taxon-name><tp:taxon-name-part taxon-name-part-type="genus" reg="Epeorus">Epeorus</tp:taxon-name-part> (<tp:taxon-name-part taxon-name-part-type="subgenus" reg="Caucasiron">Caucasiron</tp:taxon-name-part>) <tp:taxon-name-part taxon-name-part-type="species" reg="hyrcanicus">hyrcanicus</tp:taxon-name-part></tp:taxon-name>, sp. nov. (orange squares).</p></caption><graphic xmlns:xlink="http://www.w3.org/1999/xlink" xlink:href="zookeys-1068-013-g001.jpg" position="float" orientation="portrait" xlink:type="simple" id="oo_606348.jpg"><uri content-type="original_file" xlink:type="simple">https://binary.pensoft.net/fig/606348</uri></graphic></fig></tp:treatment-sec><ref-list><ref id="B12"><mixed-citation xmlns:xlink="http://www.w3.org/1999/xlink" xlink:type="simple"><person-group><name name-style="western"><surname>Hrivniak</surname><given-names>Ľ</given-names></name><name name-style="western"><surname>Sroka</surname><given-names>P</given-names></name><name name-style="western"><surname>Bojková</surname><given-names>J</given-names></name><name name-style="western"><surname>Godunko</surname><given-names>RJ</given-names></name><name name-style="western"><surname>Soldán</surname><given-names>T</given-names></name><name name-style="western"><surname>Staniczek</surname><given-names>AH</given-names></name></person-group> (<year>2020c</year>) The impact of Miocene orogeny for the diversification of Caucasian <tp:taxon-name><tp:taxon-name-part taxon-name-part-type="genus">Epeorus</tp:taxon-name-part> (<tp:taxon-name-part taxon-name-part-type="subgenus">Caucasiron</tp:taxon-name-part>)</tp:taxon-name> mayflies (<tp:taxon-name><tp:taxon-name-part taxon-name-part-type="order">Ephemeroptera</tp:taxon-name-part></tp:taxon-name>: <tp:taxon-name><tp:taxon-name-part taxon-name-part-type="family">Heptageniidae</tp:taxon-name-part></tp:taxon-name>). Molecular Phylogenetics and Evolution 146: e106735. <ext-link xlink:type="simple" ext-link-type="doi" xlink:href="10.1016/j.ympev.2020.106735">https://doi.org/10.1016/j.ympev.2020.106735</ext-link></mixed-citation></ref><ref id="B15"><mixed-citation xmlns:xlink="http://www.w3.org/1999/xlink" xlink:type="simple"><person-group><name name-style="western"><surname>Kluge</surname><given-names>NJ</given-names></name></person-group> (<year>2015</year>) <article-title>Central Asian mountain <tp:taxon-name><tp:taxon-name-part taxon-name-part-type="tribe">Rhithrogenini</tp:taxon-name-part></tp:taxon-name> (<tp:taxon-name><tp:taxon-name-part taxon-name-part-type="order">Ephemeroptera</tp:taxon-name-part></tp:taxon-name>: <tp:taxon-name><tp:taxon-name-part taxon-name-part-type="family">Heptageniidae</tp:taxon-name-part></tp:taxon-name>) with pointed and ephemeropteroid claws in the winged stages.</article-title><source>Zootaxa</source><volume>3994</volume>: <fpage>301</fpage>–<lpage>353</lpage>. <ext-link xlink:type="simple" ext-link-type="doi" xlink:href="10.11646/zootaxa.3994.3.1">https://doi.org/10.11646/zootaxa.3994.3.1</ext-link></mixed-citation></ref><ref id="B10"><mixed-citation xmlns:xlink="http://www.w3.org/1999/xlink" xlink:type="simple"><person-group><name name-style="western"><surname>Hrivniak</surname><given-names>Ľ</given-names></name><name name-style="western"><surname>Sroka</surname><given-names>P</given-names></name><name name-style="western"><surname>Bojková</surname><given-names>J</given-names></name><name name-style="western"><surname>Godunko</surname><given-names>RJ</given-names></name></person-group> (<year>2020a</year>) <article-title>Identification guide to larvae of Caucasian <tp:taxon-name><tp:taxon-name-part taxon-name-part-type="genus">Epeorus</tp:taxon-name-part> (<tp:taxon-name-part taxon-name-part-type="subgenus">Caucasiron</tp:taxon-name-part>)</tp:taxon-name> (<tp:taxon-name><tp:taxon-name-part taxon-name-part-type="order">Ephemeroptera</tp:taxon-name-part></tp:taxon-name>, <tp:taxon-name><tp:taxon-name-part taxon-name-part-type="family">Heptageniidae</tp:taxon-name-part></tp:taxon-name>).</article-title><source>ZooKeys</source><volume>986</volume>: <fpage>1</fpage>–<lpage>53</lpage>. <ext-link xlink:type="simple" ext-link-type="doi" xlink:href="10.3897/zookeys.986.56276">https://doi.org/10.3897/zookeys.986.56276</ext-link></mixed-citation></ref></ref-list></tp:taxon-treatment>
